# Supplementary material for: GD2 Expression in Medulloblastoma and Neuroblastoma for Personalized Immunotherapy: A Matter of Subtype
Source: Cancers (Basel). 2022 Dec 8;14(24):6051. doi: 10.3390/cancers14246051 (PMC9775636; doi:10.3390/cancers14246051)
Supplement: Supplementary file 1 [file cancers-14-06051-s001.zip]

Archive with 3 entries (3 files):
- Supplemental_material_S1.html
- Supplemental_table_S1.xlsx
- Supplementary_figures.pdf
