# Supplementary material for: GD2 Expression in Medulloblastoma and Neuroblastoma for Personalized Immunotherapy: A Matter of Subtype
Source: Cancers (Basel). 2022 Dec 8;14(24):6051. doi: 10.3390/cancers14246051 (PMC9775636; doi:10.3390/cancers14246051)
Supplement: Supplementary file 1 [file cancers-14-06051-s001.zip › Supplemental_table_S1.xlsx]

## Sheet: GTEx
ADPSBQ	Adipose - Subcutaneous
ADPVSC	Adipose - Visceral (Omentum)
ADRNLG	Adrenal Gland
ARTAORT	Artery - Aorta
ARTCRN	Artery - Coronary
ARTTBL	Artery - Tibial
BLDDER	Bladder
BRNAMY	Brain - Amygdala
BRNACC	Brain - Anterior Cingulate Cortex (Ba24)
BRNCDT	Brain - Caudate (Basal Ganglia)
BRNCHB	Brain - Cerebellar Hemisphere
BRNCHA	Brain - Cerebellum
BRNCTXA	Brain - Cortex
BRNTCXB	Brain - Frontal Cortex (Ba9)
BRNHPP	Brain - Hippocampus
BRNHPT	Brain - Hypothalamus
BRNNCC	Brain - Nucleus Accumbens (Basal Ganglia)
BRNPTM	Brain - Putamen (Basal Ganglia)
BRNSPC	Brain - Spinal Cord (Cervical C-1)
BRNSNG	Brain - Substantia Nigra
BREAST	Breast - Mammary Tissue
EBVL	Cells - Ebv-Transformed Lymphocytes
LCL	Cells - Leukemia Cell Line (Cml)
FIBRBLS	Cells - Transformed Fibroblasts
CVXECT	Cervix - Ectocervix
CVSEND	Cervix - Endocervix
CLNSGM	Colon - Sigmoid
CLNTRN	Colon - Transverse
ESPGEJ	Esophagus - Gastroesophageal Junction
ESPMCS	Esophagus - Mucosa
ESPMSL	Esophagus - Muscularis
FLLPNT	Fallopian Tube
HRTAA	Heart - Atrial Appendage
HRTLV	Heart - Left Ventricle
KDNCTX	Kidney - Cortex
LIVER	Liver
LUNG	Lung
SLVRYG	Minor Salivary Gland
MSCLSK	Muscle - Skeletal
NERVET	Nerve - Tibial
OVARY	Ovary
PNCREAS	Pancreas
PTTARY	Pituitary
PRSTTE	Prostate
SKINNS	Skin - Not Sun Exposed (Suprapubic)
SKINS	Skin - Sun Exposed (Lower Leg)
SNTTRM	Small Intestine - Terminal Ileum
SPLEEN	Spleen
STMACH	Stomach
TESTIS	Testis
THYROID	Thyroid
UTERUS	Uterus
VAGINA	Vagina
WHLBLD	Whole Blood
CL	Cell Line
NT	Normal Tissue

## Sheet: TARGET
ALL	Acute Lymphoblastic Leukemia
AML	Acute Myeloid Leukemia
AMLIFS	Acute Myeloid Leukemia, Induction Failure Subproject
CCSK	Clear Cell Sarcoma Of The Kidney
KIDNEY	Kidney Rhabdoid Tumor
NBL	Neuroblastoma
WT	Wilms Tumor
MS	Metastatic
PTBCB	Post treatment Blood Cancer - Blood
PTBCBM	Post treatment Blood Cancer - Bone Marrow
PBDCBM	Primary Blood Derived Cancer - Bone Marrow
PBDCPB	Primary Blood Derived Cancer - Peripheral Blood
PST	Primary Solid Tumor
RBDCBM	Recurrent Blood Derived Cancer - Bone Marrow
RBDCPB	Recurrent Blood Derived Cancer - Peripheral Blood
RST	Recurrent Solid Tumor
STN	Solid Tissue Normal

## Sheet: TCGA
LAML	Acute Myeloid Leukemia
ACC	Adrenocortical Cancer
BLCA	Bladder Urothelial Carcinoma
LGG	Brain Lower Grade Glioma
BRCA	Breast Invasive Carcinoma
CESC	Cervical & Endocervical Cancer
CHOL	Cholangiocarcinoma
COAD	Colon Adenocarcinoma
DLBC	Diffuse Large B-Cell Lymphoma
ESCA	Esophageal Carcinoma
GBM	Glioblastoma Multiforme
HNSC	Head & Neck Squamous Cell Carcinoma
KICH	Kidney Chromophobe
KIRC	Kidney Clear Cell Carcinoma
KIRP	Kidney Papillary Cell Carcinoma
LIHC	Liver Hepatocellular Carcinoma
LUAD	Lung Adenocarcinoma
LUSC	Lung Squamous Cell Carcinoma
MESO	Mesothelioma
OV	Ovarian Serous Cystadenocarcinoma
PAAD	Pancreatic Adenocarcinoma
PCPG	Pheochromocytoma & Paraganglioma
PRAD	Prostate Adenocarcinoma
READ	Rectum Adenocarcinoma
SARC	Sarcoma
SKCM	Skin Cutaneous Melanoma
STAD	Stomach Adenocarcinoma
TGCT	Testicular Germ Cell Tumor
THYM	Thymoma
THCA	Thyroid Carcinoma
UCS	Uterine Carcinosarcoma
UCEC	Uterine Corpus Endometrioid Carcinoma
UVM	Uveal Melanoma
ANP	Additional - New Primary
AMS	Additional Metastatic
CNTR	Control Analyte
MS	Metastatic
PBDC	Primary Blood Derived Cancer - Peripheral Blood
PT	Primary Tumor
RT	Recurrent Tumor
STN	Solid Tissue Normal
